# Supplementary material for: Network Pharmacology and Molecular Docking Analysis of Active Compounds in Tualang Honey against Atherosclerosis
Source: Foods. 2023 Apr 25;12(9):1779. doi: 10.3390/foods12091779 (PMC10178747; doi:10.3390/foods12091779)
Supplement: Supplementary file 1 [file foods-12-01779-s001.zip]

Archive with 1 entries (1 files):
- foods-2298264-supplementary.pdf
